# Supplementary material for: Evaluating Sparse Inertial Measurement Unit Configurations for Inferring Treadmill Running Motion
Source: Sensors (Basel). 2025 Mar 27;25(7):2105. doi: 10.3390/s25072105 (PMC11991315; doi:10.3390/s25072105)
Supplement: Supplementary file 1 [file sensors-25-02105-s001.zip]

Archive with 6 entries (6 files):
- Data.md
- functions.py
- models.py
- processdata.py
- README.md
- SHRED_running_main.ipynb
