# Supplementary material for: Evaluating Sparse Inertial Measurement Unit Configurations for Inferring Treadmill Running Motion
Source: Sensors (Basel). 2025 Mar 27;25(7):2105. doi: 10.3390/s25072105 (PMC11991315; doi:10.3390/s25072105)
Supplement: Supplementary file 1 [file sensors-25-02105-s001.zip › Data.md]

## SHRED Results

All results from the manuscript are available [here](https://doi.org/10.5281/zenodo.15093318). The includes dataframes of true and predicted signals across multiple test conditions. It also contains a .mat file of one subject from the original dataset. For additional subjects, see the [figshare](https://figshare.com/articles/dataset/Predicting_energy_cost_from_wearable_sensors_A_dataset_of_energetic_and_physiological_wearable_sensor_data_from_healthy_individuals_performing_multiple_physical_activities/7473191/4).
