# Supplementary material for: Evaluating Sparse Inertial Measurement Unit Configurations for Inferring Treadmill Running Motion
Source: Sensors (Basel). 2025 Mar 27;25(7):2105. doi: 10.3390/s25072105 (PMC11991315; doi:10.3390/s25072105)
Supplement: Supplementary file 1 [file sensors-25-02105-s001.zip › SHRED_running_main.ipynb]

# %% [markdown]
# Instructional Notebook for SHRED + Biomechanics

# %% [markdown]
The following lines can be uncommented if running this notebook in Google Colab. Uncomment by highlighting lines and pressing Ctrl+/

# %% [code]
#from google.colab import drive
#drive.mount('/content/drive')
#!pip install mat73
#!git clone https://github.com/Jan-Williams/pyshred
#%cd /content/pyshred

# %% [markdown]
These lines import standard packages for managing data.

# %% [code]
import os
import numpy as np
import altair as alt
import pandas as pd
from processdata import TimeSeriesDataset
import models
import torch
from sklearn.preprocessing import MinMaxScaler
from scipy.io import loadmat
import mat73
import functions as ft

# %% [markdown]
# *** Update ***
Load a subject's data and manipulate the dataframe to be "tidy" = one row per time step and one column per signal. Depending on the dataset, loading and managing data will look different.

# %% [markdown]
## Obtain subject's experimental data

# %% [markdown]
Items to adjust before running a trial:

*   save_df - True (save) or False (don't save)
*   subject - '##'
*   activity code - AC## (this may need a different identifier depending on the dataset, just need a way to distinguish running speeds)

# %% [code]
# Change subject number
subj = '01'    # 01-09
save_df = True   # True: save SHRED output dataframes only, False: don't save
trial_length = 5  # in minutes, accepts integers 1-6
frequency = 128 # in Hz, accepts integers up to 128

# adjust file path for saving if parameters are modified from 6min or 128Hz
if trial_length == 6:
    save_tag = str(frequency)+'Hz'
elif frequency == 128:
    save_tag = str(trial_length)+'min'
 

# %% [markdown]
## Import Matlab file structure with subject's experimental data

Access directories where data is stored and will be saved. Manually set up folders before running the code block to ensure known file paths.

# %% [code]
cwd = os.getcwd()
main_path = os.path.dirname(cwd) + '/Datasets' 

# Alternatively, use the below lines if using Colab
# main_path = '/content/drive/MyDrive/Colab_Notebooks/Datasets'
# main_path = cwd+'/Datasets'

dataset_path = main_path+'/Data' # sets path to dataset / raw data
dataframe_path = main_path+'/Dataframes'  # file path for saved dataframe results of test data
figure_path = main_path+'/Figures'
model_path = main_path+'/Models' # optionally, save the models that are trained
print(dataset_path)
print(dataframe_path)


# %% [markdown]
Note on changing file directory and needing to save the parent directory:

https://stackoverflow.com/questions/14462833/how-can-i-go-back-to-the-previous-working-directory-after-changing-it

# %% [code]
# load .mat file into pandas dataframe
load_mat = mat73.loadmat(dataset_path+'/Subject'+subj+'.mat')['Subject'+subj]
df = pd.DataFrame.from_dict(load_mat)

# %% [markdown]
The example dataset contains several activities, two of which are 'Walking' and 'Running'. Access each independently.

# %% [code]
#df_tmp = pd.DataFrame(data=df['Walking']['APDM_Accel']['Data'],
#                      columns = df['Walking']['APDM_Accel']['Labels'])

df_tmp = pd.DataFrame(data=df['Running']['APDM_Accel']['Data'],
                      columns = df['Running']['APDM_Accel']['Labels'])

pd.set_option('display.max_columns', None)

df_tmp.tail(5) # check that correct data was selected

# %% [code]
# remove units and simplify column titles
columns_str = ["_".join(df_tmp.columns[i]).replace(" ", "") for i in np.linspace(0,df_tmp.shape[1]-1,df_tmp.shape[1]).astype(int)]
df_tmp.columns = columns_str

l_replace = [df_tmp.columns[i].replace('(m/s^2)', '') for i in np.linspace(0,df_tmp.shape[1]-1,df_tmp.shape[1]).astype(int)]
df_tmp.columns = l_replace

l_replace = [df_tmp.columns[i].replace('(rad/s)', '') for i in np.linspace(0,df_tmp.shape[1]-1,df_tmp.shape[1]).astype(int)]
df_tmp.columns = l_replace

l_replace = [df_tmp.columns[i].replace('(uT)', '') for i in np.linspace(0,df_tmp.shape[1]-1,df_tmp.shape[1]).astype(int)]
df_tmp.columns = l_replace
df_tmp.head()

# %% [markdown]
## Obtain data with desired activity code

# %% [code]
# subject running codes [12, 13, 14] = 1.8, 2,2, 2.7 m/s
AC_path = 'AC13'
df_2=df_tmp.loc[df_tmp['ActivityCode__']==13].dropna(axis=1,how='all')
df_2

# %% [markdown]
### Simplify dataframe

# %% [code]
# trim length of trial (number of rows in df)
obs_samples_trial = trial_length*60*frequency
df_2 = df_2.tail(obs_samples_trial) # keep last n samples to exclude speed transitions

# downsample trial
obs_samples_freq = int(128/frequency)

df_2 = df_2.iloc[::obs_samples_freq,:]
df_2

# %% [markdown]
Only include sensor data for model training and testing; remove time and activity code columns

# %% [code]
df_2_data = df_2.iloc[:,2:] 
df_2_data

# %% [code]
# convert pandas dataframe to numpy array
load_X = df_2_data.to_numpy()
load_X.shape

# %% [markdown]
## Set up sensors

# %% [code]
from random import choice

lags = frequency # length of trajectory used to train LSTM; chose 128 for Ingraham data sampled at 128 Hz
n = load_X.shape[0] # total number of time steps (observations)
m = load_X.shape[1] # number of features per time step

time = np.arange(1, n+1, 1)

# %% [markdown]
## Visualize IMU data

Observing raw data is important for understanding what is being used to train and test models. We visualize data using altair (alt). Two tutorials on some basic functionality are linked below:

* Long tutorial (1hr): https://youtu.be/umTwkgQoo_E

* Short tutorial (20min): https://youtu.be/o-nVM_FdIVc

# %% [markdown]
Uncomment the line below when code is fully functioning to disable the 5000-row dataframe limit

# %% [code]
# alt.data_transformers.disable_max_rows()

# %% [code]
# set time to start at 0 (optional for clean viz)
time_zeroed = df_2.loc[:,"Time(s)__"] - df_2["Time(s)__"].iloc[0]

# view the first portion of the trial
df_2_data_reduced = df_2.head(1000)
df_2_data_reduced['Time_Zeroed(s)'] = time_zeroed.head(1000)

# view the last portion of the trial
#df_2_data_reduced = df_2.tail(4000) 
#df_2_data_reduced['Time_Zeroed(s)'] = time_zeroed.tail(4000)

df_2_data_reduced.head()

# %% [markdown]
Select which sensor location to visualize.

# %% [code]
location = 'RightAnkle' # RightAnkle, LeftAnkle, Chest, Waist

# %% [code]
# Define signal types and axes.
sensor = ['Acceleration', 'AngularVelocity', 'MagneticField']
dir = ['x','y','z']
plotStack = [0,0,0] # Preallocate plot for each signal

# Generate plots for each sensor type
for iSensor in range(len(sensor)): # loop through the signal types
    # create plots for x,y,z directions
    x_signal = alt.Chart(df_2_data_reduced).mark_line().encode(
        x = 'Time_Zeroed(s)',
        y = alt.Y(location + '_' + sensor[iSensor] + '_x', title = sensor[iSensor]),
        color = alt.value('#c6dbef')
    ).properties(
        width = 1000,
        height = 200
    )
    y_signal = alt.Chart(df_2_data_reduced).mark_line().encode(
        x = 'Time_Zeroed(s)',
        y = alt.Y(location + '_' + sensor[iSensor] + '_y', title = sensor[iSensor]),
        color = alt.value("#6baed6")
    )
    z_signal = alt.Chart(df_2_data_reduced).mark_line().encode(
        x = 'Time_Zeroed(s)',
        y = alt.Y(location + '_' + sensor[iSensor] + '_z', title = sensor[iSensor]),
        color = alt.value("#08519c")
    ).interactive()
    # Combine x,y,z plots
    plotStack[iSensor] = x_signal + y_signal + z_signal

alt.vconcat(plotStack[0], plotStack[1], plotStack[2]).properties(title = [location,""])

# %% [markdown]
# SHRED model function

# %% [code]
### Generate input sequences to a SHRED model
def train_SHRED_model(transformed_X, sc, train_indices, valid_indices, test_indices, sensor_locations, num_sensors, m, n, lags):
  """
    Trains SHRED model for time series reconstruction

  Args: 
    transformed_X (numpy array): MinMax scaled dataset.
    sc (MinMaxScaler): Fitted MinMax scaler for inverse transformation.
    train_indices (array): Indices for the training set.
    valid_indices (array): Indices for the validation set.
    test_indices (array): Indices for the test set.
    sensor_locations (array): Column indices for sensor data.
    num_sensors (int): Number of signal measurements from sensors (e.g, triaxial = 3)
    m (int): Number of features per timestep
    n (int): Total number of time steps (observations)
    lags (int): length of trajectory
    
  Return:
    test_recons: Reconstructed data from the SHRED model on the test set
    test_ground_truth: Ground truth data from the test set
  """

  all_data_in = np.zeros((n - lags, lags, num_sensors))
  for i in range(len(all_data_in)):
      all_data_in[i] = transformed_X[i:i+lags, sensor_locations]
  ### Generate training validation and test datasets both for reconstruction of states and forecasting sensors
  device = 'cuda' if torch.cuda.is_available() else 'cpu'

  train_data_in = torch.tensor(all_data_in[train_indices], dtype=torch.float32).to(device)
  valid_data_in = torch.tensor(all_data_in[valid_indices], dtype=torch.float32).to(device)
  test_data_in = torch.tensor(all_data_in[test_indices], dtype=torch.float32).to(device)

  ### -1 to have output be at the same time as final sensor measurements
  train_data_out = torch.tensor(transformed_X[train_indices + lags - 1], dtype=torch.float32).to(device)
  valid_data_out = torch.tensor(transformed_X[valid_indices + lags - 1], dtype=torch.float32).to(device)
  test_data_out = torch.tensor(transformed_X[test_indices + lags - 1], dtype=torch.float32).to(device)

  train_dataset = TimeSeriesDataset(train_data_in, train_data_out)
  valid_dataset = TimeSeriesDataset(valid_data_in, valid_data_out)
  test_dataset = TimeSeriesDataset(test_data_in, test_data_out)
  shred = models.SHRED(num_sensors, m, hidden_size=64, hidden_layers=2, l1=350, l2=400, dropout=0.1).to(device)
  validation_errors = models.fit(shred, train_dataset, valid_dataset, batch_size=64, num_epochs=500, lr=1e-3, verbose=True, patience=5)

  # Generate reconstructions from the test set and print mean square error compared to the ground truth
  test_recons = sc.inverse_transform(shred(test_dataset.X).detach().cpu().numpy())
  test_ground_truth = sc.inverse_transform(test_dataset.Y.detach().cpu().numpy())

  return test_recons, test_ground_truth

# %% [markdown]
# Train models

# %% [code]
# partition into training, validation, test sets
train_indices, valid_indices, test_indices = ft.partition_data_seq(load_X, n, lags) 

# normalize input data using MinMaxScaler
transformed_X, sc = ft.transform_data(load_X, train_indices) 

# %% [markdown]
### Define input sensor

# %% [code]
# choose input sensor location
sensor_place = 'RightAnkle' # RightAnkle, Waist, or Chest

# choose input sensor type
sensor_path = '3acc_Training' # 3acc_Training, 3gyro_Training, 3acc3gyro_Training, or Xacc_Training

# access columns indices from main dataframe
sensor_locations, num_sensors = ft.sensor_loc_fun(sensor_path, sensor_place) # This function is specific to the dataset used in this project. Update it according the the types of signals (joint angles, EMG, etc) in your dataset.
train_names = [df_2_data.columns[i] for i in sensor_locations]

print('Number of signals: ', num_sensors)
print('Signals were chosen at: ', sensor_place)
print('Signals chosen: ', [df_2_data.columns[i] for i in sensor_locations])

# %% [code]
# check path for saving dataframes
if trial_length == 6 and frequency == 128: # full-length trial, full frequency
  save_train_df = dataframe_path+'/'+AC_path+'/'+sensor_place+'/'+sensor_path+'/P'+subj+'_Ytest_SHRED_Train_'+sensor_place+'_'+sensor_path+'.csv'
  save_test_df = dataframe_path+'/'+AC_path+'/'+sensor_place+'/'+sensor_path+'/P'+subj+'_Ypred_SHRED_Train_'+sensor_place+'_'+sensor_path+'.csv'
else: # reduced trial length or frequency
  save_train_df = dataframe_path+'/'+AC_path+'/'+sensor_place+'/'+sensor_path+'/P'+subj+'_Ypred_SHRED_Train_'+sensor_place+'_'+sensor_path+'_'+save_tag+'.csv'
  save_test_df = dataframe_path+'/'+AC_path+'/'+sensor_place+'/'+sensor_path+'/P'+subj+'_Ypred_SHRED_Train_'+sensor_place+'_'+sensor_path+'_'+save_tag+'.csv'

print(os.path.isdir(save_test_df))
print(save_train_df)
print(save_test_df)

# %% [code]
# train SHRED model
Ypred, Ytest = train_SHRED_model(transformed_X, sc, train_indices, valid_indices, test_indices, sensor_locations, num_sensors, m, n, lags)

df_Ytest_SHRED = pd.DataFrame(Ytest, columns = df_2_data.columns)
df_Ypred_SHRED = pd.DataFrame(Ypred, columns = df_2_data.columns)

df_Ytest_SHRED['Type']='Measured'
df_Ypred_SHRED['Type']='SHRED'

df_Ytest_SHRED['Time']=df_2.iloc[test_indices + lags - 1,0].to_numpy()
df_Ypred_SHRED['Time']=df_2.iloc[test_indices + lags - 1,0].to_numpy()

# save dataframes as .csv if specified
if save_df == True:
  df_Ytest_SHRED.to_csv(save_train_df)
  df_Ypred_SHRED.to_csv(save_test_df)


# %% [markdown]
# Visualize Results

# %% [code]
df_SHRED_tidy = ft.concatRaw(sensor_place, sensor_path, 1, 1, df_Ypred_SHRED, df_Ytest_SHRED, subj)

# %% [code]
# format: ft.extractSignal(output_location, output_signal, output_axis, df_SHRED_tidy)
    # output_location: 'Chest', 'Waist', 'RightAnkle', 'LeftAnkle'
    # output_signal: 'Acceleration', 'AngularVelocity', 'Magnetic Field'
    # output_axis: 'x', 'y', z'

Signal1 = ft.extractSignal('LeftAnkle', 'Acceleration', 'x', df_SHRED_tidy)
Signal2 = ft.extractSignal('Chest', 'Acceleration', 'x', df_SHRED_tidy)

my_scheme = ['#1e88e5', '#878787'] # '#014337', '#1e88e5', '#DB1048'

# Compute error: ft.rmse_error, ft.mae_error, OR ft.mbe_error
Signal1_error = ft.rmse_error(Signal1[Signal1['Type'] == 'True']['Value'], Signal1[Signal1['Type'] == 'SHRED']['Value'])
Signal2_error = ft.rmse_error(Signal2[Signal2['Type'] == 'True']['Value'], Signal2[Signal2['Type'] == 'SHRED']['Value'])

# plot left ankle acceleration
line1 = alt.Chart(Signal1).mark_line().encode(
    x=alt.X('Time:Q', title='Time (s)'),
    y=alt.Y('Value:Q', title='Acceleration (m/s\u00b2)'),
    color=alt.Color('Type:N', scale=alt.Scale(range=my_scheme))
).properties(
    width=600,
    height=400,
    title=f'Signal 1: RMSE = {Signal1_error:.2f}'  # Can change this title to be specific to the output signal
)
# plot chest acceleration
line2 = alt.Chart(Signal2).mark_line().encode(
    x=alt.X('Time:Q', title='Time (s)'),
    y=alt.Y('Value:Q', title='Acceleration (m/s\u00b2)'),
    color=alt.Color('Type:N', scale=alt.Scale(range=my_scheme))
).properties(
    width=600,
    height=400,
    title=f'Signal 2: RMSE = {Signal2_error:.2f}'  # Can change this title to be specific to the output signal
)

final_chart = alt.vconcat(line2, line1).properties(
    title=f'Parameter = {save_tag}, Right Ankle Input' # Can change this title to match the input sensor
    # increase font size
).configure_axis(
    labelFontSize=18,
    titleFontSize=20
).configure_title(
    fontSize=24
).configure_legend(
    labelFontSize=18,
    titleFontSize=20
)

final_chart
